# Supplementary material for: Remarks on the diversity of Hysteromorpha Lutz 1931 (Digenea, Diplostomidae), with erection of a new species from South America
Source: Syst Parasitol. 2025 Mar 29;102(2):28. doi: 10.1007/s11230-025-10224-0 (PMC11954690; doi:10.1007/s11230-025-10224-0)
Supplement: Supplementary file 1 — Supplementary file1 (XLSX 20 KB) [file 11230_2025_10224_MOESM1_ESM.xlsx]

## Sheet: S1
Table S1. Pairwise comparisons of Hysteromorpha spp. cox1 sequences of based on the barcoding fragment (429 bp long). Percentage differences given are above the diagonal and number of base pair differences are given below the diagonal. GenBank numbers provided after species name.
		1.	2.	3.	4.	5.	6.	7.	8.	9.	10.	11.	12.	13.	14.	15.	16.	17.	18.	19.	20.	21.	22.	23.	24.	25.	26.	27.	28.	29.
1.	Hysteromorpha corti MG649477*	–	0.012	0.019	0.014	0.014	0.016	0.019	0.019	0.019	0.019	0.019	0.002	0.014	0.012	0.009	0.023	0.012	0.016	0.037	0.07	0.072	0.072	0.072	0.089	0.089	0.086	0.086	0.093	0.091
2.	H. corti MG649471*	5	–	0.012	0.021	0.016	0.019	0.021	0.026	0.026	0.021	0.016	0.014	0.016	0.009	0.002	0.026	0.009	0.023	0.049	0.068	0.072	0.07	0.07	0.091	0.091	0.089	0.089	0.096	0.093
3.	H.corti MG649470*	8	5	–	0.019	0.014	0.016	0.019	0.023	0.023	0.019	0.019	0.021	0.019	0.007	0.014	0.023	0.012	0.021	0.056	0.077	0.082	0.079	0.079	0.089	0.086	0.084	0.089	0.091	0.089
4.	H. corti HM064716*	6	9	8	–	0.005	0.007	0.009	0.005	0.005	0.009	0.009	0.016	0.019	0.012	0.019	0.014	0.016	0.002	0.042	0.07	0.075	0.072	0.072	0.091	0.086	0.084	0.089	0.091	0.089
5.	H. corti JF769465*	6	7	6	2	–	0.002	0.005	0.009	0.009	0.005	0.005	0.016	0.014	0.007	0.014	0.009	0.012	0.007	0.042	0.065	0.07	0.068	0.068	0.086	0.082	0.079	0.084	0.086	0.084
6.	H. corti JF769467*	7	8	7	3	1	–	0.007	0.012	0.012	0.002	0.007	0.019	0.012	0.009	0.016	0.012	0.014	0.009	0.044	0.063	0.068	0.065	0.065	0.084	0.079	0.077	0.082	0.084	0.082
7.	H. corti JF769474*	8	9	8	4	2	3	–	0.014	0.014	0.009	0.009	0.021	0.019	0.012	0.019	0.009	0.016	0.012	0.047	0.065	0.07	0.068	0.068	0.086	0.082	0.079	0.084	0.086	0.084
8.	H. corti MG649475*	8	11	10	2	4	5	6	–	0.005	0.014	0.014	0.021	0.023	0.016	0.023	0.019	0.021	0.002	0.042	0.07	0.075	0.07	0.072	0.086	0.082	0.079	0.084	0.086	0.084
9.	H. corti MG649478*	8	11	10	2	4	5	6	2	–	0.014	0.014	0.021	0.021	0.016	0.023	0.019	0.019	0.002	0.04	0.068	0.072	0.07	0.07	0.089	0.084	0.082	0.086	0.089	0.086
10.	H. corti PQ901481	8	9	8	4	2	1	4	6	6	–	0.009	0.021	0.014	0.012	0.019	0.014	0.016	0.012	0.047	0.065	0.07	0.068	0.068	0.086	0.082	0.079	0.084	0.086	0.084
11.	H. corti JF769472*	8	7	8	4	2	3	4	6	6	4	–	0.021	0.019	0.012	0.014	0.014	0.016	0.012	0.047	0.068	0.072	0.07	0.07	0.091	0.086	0.084	0.089	0.091	0.089
12.	H. corti MG649464*	1	6	9	7	7	8	9	9	9	9	9	–	0.016	0.014	0.012	0.026	0.014	0.019	0.04	0.072	0.075	0.075	0.075	0.091	0.091	0.089	0.089	0.096	0.093
13.	H. corti MG649465*	6	7	8	8	6	5	8	10	9	6	8	7	–	0.012	0.014	0.023	0.007	0.021	0.047	0.065	0.07	0.068	0.068	0.091	0.086	0.084	0.089	0.091	0.089
14.	H. corti MG649466*	5	4	3	5	3	4	5	7	7	5	5	6	5	–	0.007	0.016	0.005	0.014	0.049	0.072	0.077	0.075	0.075	0.089	0.084	0.082	0.086	0.089	0.086
15.	H. corti MG649472*	4	1	6	8	6	7	8	10	10	8	6	5	6	3	–	0.023	0.007	0.021	0.047	0.068	0.072	0.07	0.07	0.089	0.089	0.086	0.086	0.093	0.091
16.	H.corti MG649474*	10	11	10	6	4	5	4	8	8	6	6	11	10	7	10	–	0.021	0.016	0.047	0.061	0.065	0.063	0.063	0.084	0.079	0.077	0.082	0.084	0.082
17.	H. corti MG649476*	5	4	5	7	5	6	7	9	8	7	7	6	3	2	3	9	–	0.019	0.044	0.068	0.072	0.07	0.07	0.089	0.084	0.082	0.086	0.089	0.086
18.	H. corti PQ901482	7	10	9	1	3	4	5	1	1	5	5	8	9	6	9	7	8	–	0.04	0.068	0.072	0.07	0.07	0.089	0.084	0.082	0.086	0.089	0.086
19.	Hysteromorpha sp. JF769473*	16	21	24	18	18	19	20	18	17	20	20	17	20	21	20	20	19	17	–	0.061	0.058	0.061	0.063	0.079	0.079	0.077	0.077	0.084	0.082
20.	Hysteromorpha ostrowskiae n. sp. PQ901477	30	29	33	30	28	27	28	30	29	28	29	31	28	31	29	26	29	29	26	–	0.012	0.007	0.007	0.093	0.093	0.091	0.091	0.093	0.091
21.	H. ostrowskiae n. sp. PQ901475	31	31	35	32	30	29	30	32	31	30	31	32	30	33	31	28	31	31	25	5	–	0.019	0.019	0.091	0.091	0.089	0.089	0.091	0.089
22.	H. ostrowskiae n. sp. PQ901479	31	30	34	31	29	28	29	30	30	29	30	32	29	32	30	27	30	30	26	3	8	–	0.014	0.093	0.093	0.091	0.091	0.093	0.091
23.	H. ostrowskiae n. sp. MN179324†	31	30	34	31	29	28	29	31	30	29	30	32	29	32	30	27	30	30	27	3	8	6	–	0.096	0.096	0.093	0.093	0.096	0.093
24.	Hysteromorpha triloba (lineage 1) PQ901483	38	39	38	39	37	36	37	37	38	37	39	39	39	38	38	36	38	38	34	40	39	40	41	–	0.009	0.012	0.007	0.009	0.012
25.	H. triloba (lineage 1) MH536511	38	39	37	37	35	34	35	35	36	35	37	39	37	36	38	34	36	36	34	40	39	40	41	4	–	0.002	0.002	0.005	0.002
26.	H. triloba (lineage 1) MH581284	37	38	36	36	34	33	34	34	35	34	36	38	36	35	37	33	35	35	33	39	38	39	40	5	1	–	0.005	0.007	0.005
27.	H. triloba (lineage 1) MH581285	37	38	38	38	36	35	36	36	37	36	38	38	38	37	37	35	37	37	33	39	38	39	40	3	1	2	–	0.007	0.005
28.	H. triloba (lineage 1) MH581287	40	41	39	39	37	36	37	37	38	37	39	41	39	38	40	36	38	38	36	40	39	40	41	4	2	3	3	–	0.002
29.	H. triloba (lineage 1) MH581288	39	40	38	38	36	35	36	36	37	36	38	40	38	37	39	35	37	37	35	39	38	39	40	5	1	2	2	1	–
*H. triloba in GenBank.
†Hysteromorpha sp. of López-Hernández et al. (2019).
